# Supplementary material for: Left Atrial Strain as a Predictor of Early Anthracycline-Induced Chemotherapy-Related Cardiac Dysfunction: A Pilot Systematic Review and Meta-Analysis
Source: J Clin Med. 2024 Jul 3;13(13):3904. doi: 10.3390/jcm13133904 (PMC11242155; doi:10.3390/jcm13133904)
Supplement: Supplementary file 1 [file jcm-13-03904-s001.zip]

Archive with 1 entries (1 files):
- jcm-3050705-supplementary.pdf
